# Supplementary material for: Effect of Bacillus subtilis on antioxidant enzyme activities in tomato grafting
Source: PeerJ. 2021 Mar 12;9:e10984. doi: 10.7717/peerj.10984 (PMC7958894; doi:10.7717/peerj.10984)
Supplement: Supplemental Information 1 [file peerj-09-10984-s001.xlsx]

## Sheet: 1-GrowthCurve_Bacillus_H202
	Control	0,2 mM	0,4 mM	0,6 mM	0,8 mM	1 mM
0	0.136768	0.0954909	0.0975624	0.0994904	0.113724	0.0765345
0.5	0.155114	0.109769	0.10738	0.10912	0.121893	0.087446
1	0.175663	0.125987	0.118129	0.119623	0.130648	0.09981
1.5	0.19861	0.144346	0.129885	0.131068	0.140033	0.113789
2	0.224145	0.165052	0.142729	0.143526	0.150091	0.129555
2.5	0.252451	0.188306	0.156743	0.15707	0.160872	0.147286
3	0.283695	0.214299	0.172015	0.171775	0.172427	0.167165
3.5	0.318021	0.243198	0.188634	0.187718	0.184812	0.189373
4	0.355538	0.27514	0.206689	0.204977	0.198087	0.214085
4.5	0.39631	0.310216	0.226272	0.22363	0.212315	0.241463
5	0.440351	0.348459	0.247473	0.243753	0.227565	0.271648
5.5	0.487607	0.389832	0.270379	0.265419	0.24391	0.304748
6	0.537954	0.434215	0.295075	0.288699	0.261429	0.340833
6.5	0.591188	0.481397	0.321639	0.313657	0.280207	0.37992
7	0.647028	0.531077	0.350141	0.34035	0.300333	0.421967
7.5	0.70511	0.58286	0.380639	0.368824	0.321904	0.466861
8	0.765	0.636269	0.41318	0.399116	0.345024	0.514415
8.5	0.826199	0.690759	0.447795	0.431247	0.369805	0.564362
9	0.888165	0.74574	0.484496	0.465225	0.396366	0.616362
9.5	0.950324	0.800599	0.523275	0.501038	0.424834	0.67
10	1.0121	0.854728	0.5641	0.538656	0.455346	0.724805
10.5	1.07292	0.907552	0.606914	0.578026	0.488049	0.78026
11	1.13226	0.958552	0.651634	0.619074	0.523101	0.835824
11.5	1.18964	1.00728	0.698148	0.661704	0.560669	0.890952
12	1.24465	1.05338	0.746317	0.705794	0.600936	0.945115
12.5	1.29696	1.09659	0.795974	0.751203	0.644093	0.997821
13	1.3463	1.13673	0.846927	0.797766	0.690349	1.04863
13.5	1.3925	1.17371	0.89896	0.845298	0.739926	1.09718
14	1.43545	1.20753	0.951836	0.893599	0.793063	1.14316
14.5	1.47514	1.23825	1.0053	0.942454	0.850014	1.18636
15	1.51159	1.26598	1.05909	0.991637	0.911054	1.22664
15.5	1.54488	1.29086	1.11294	1.04092	0.976475	1.26392
16	1.57513	1.31307	1.16657	1.09006	1.04659	1.2982
16.5	1.60249	1.33282	1.21971	1.13884	1.12174	1.32954
17	1.62715	1.35031	1.27211	1.18702	1.20229	1.35802
17.5	1.64928	1.36573	1.32352	1.23441	1.28861	1.38378
18	1.66907	1.37929	1.37372	1.28079	1.38114	1.40697
18.5	1.68673	1.39118	1.4225	1.32599	1.4803	1.42775
