# Supplementary material for: Effect of Bacillus subtilis on antioxidant enzyme activities in tomato grafting
Source: PeerJ. 2021 Mar 12;9:e10984. doi: 10.7717/peerj.10984 (PMC7958894; doi:10.7717/peerj.10984)
Supplement: Supplemental Information 2 [file peerj-09-10984-s002.xlsx]

## Sheet: 2- Scavenging activity OH 
Concentration of cells of Bacillus subtilis	Scavenging %
0.5 mL	5.62563
1.0 mL	19.4504
1.5 mL	27.7249
2.0 mL	33.3173
2.5 mL	37.4002
