# Supplementary material for: Effect of Bacillus subtilis on antioxidant enzyme activities in tomato grafting
Source: PeerJ. 2021 Mar 12;9:e10984. doi: 10.7717/peerj.10984 (PMC7958894; doi:10.7717/peerj.10984)
Supplement: Supplemental Information 4 [file peerj-09-10984-s004.xlsx]

## Sheet: Graft Success
DAG	Combination	Inoculation	Graft success	Total	Percentage
15	rg-ch	control	66	90	73.3333
15	rg-ch	control	68	90	75.5556
15	rg-ch	control	68	90	75.5556
15	rg-ch	bacteria	76	90	84.4444
15	rg-ch	bacteria	79	90	87.7778
15	rg-ch	bacteria	78	90	86.6667
15	rg-ber	control	63	90	70
15	rg-ber	control	63	90	70
15	rg-ber	control	64	90	71.1111
15	rg-ber	bacteria	73	90	81.1111
15	rg-ber	bacteria	74	90	82.2222
15	rg-ber	bacteria	70	90	77.7778
28	rg-ch	control	89	90	98.8889
28	rg-ch	control	90	90	100
28	rg-ch	control	89	90	98.8889
28	rg-ch	bacteria	90	90	100
28	rg-ch	bacteria	90	90	100
28	rg-ch	bacteria	90	90	100
28	rg-ber	control	81	90	90
28	rg-ber	control	83	90	92.2222
28	rg-ber	control	80	90	88.8889
28	rg-ber	bacteria	84	90	93.3333
28	rg-ber	bacteria	88	90	97.7778
28	rg-ber	bacteria	85	90	94.4444
