# Supplementary material for: Effect of Bacillus subtilis on antioxidant enzyme activities in tomato grafting
Source: PeerJ. 2021 Mar 12;9:e10984. doi: 10.7717/peerj.10984 (PMC7958894; doi:10.7717/peerj.10984)
Supplement: Supplemental Information 5 [file peerj-09-10984-s005.xlsx]

## Sheet: 4-EnzymeActivity_TotalPhenols_ 
Time	Combination	Inoculation	CAT (U/mg protein)	SOD (U/mg protein)
1	rg-ch	control	903.312	199.02
1	rg-ch	control	873.3	196.74
1	rg-ch	control	874.362	197.59
1	rg-ch	bacteria	213.241	143.05
1	rg-ch	bacteria	209.437	149.8
1	rg-ch	bacteria	214.017	145.54
1	rg-ber	control	223.262	75.37
1	rg-ber	control	214.248	76.16
1	rg-ber	control	218.595	76.3
1	rg-ber	bacteria	791.986	116.34
1	rg-ber	bacteria	757.39	115.22
1	rg-ber	bacteria	825.638	116.13
1	rg-pep	control	6.42	170.46
1	rg-pep	control	7.17	172.42
1	rg-pep	control	6.29	172.58
1	rg-pep	bacteria	2.56	247.23
1	rg-pep	bacteria	2.73	241.05
1	rg-pep	bacteria	2.7	242.81
15	rg-ch	control	37.35	302.91
15	rg-ch	control	38.13	299.82
15	rg-ch	control	37.24	306.01
15	rg-ch	bacteria	16.85	66.06
15	rg-ch	bacteria	16.93	64.78
15	rg-ch	bacteria	17.3	62.32
15	rg-ber	control	7.33	68.46
15	rg-ber	control	7.66	72.39
15	rg-ber	control	7.63	70.82
15	rg-ber	bacteria	10.66	76.35
15	rg-ber	bacteria	10.21	75.13
15	rg-ber	bacteria	10.16	78.69
15	rg-pep	control	17.59	110.71
15	rg-pep	control	18	110.71
15	rg-pep	control	17.15	112.34
15	rg-pep	bacteria	13.49	81.65
15	rg-pep	bacteria	13.57	81.95
15	rg-pep	bacteria	13.62	83.02
28	rg-ch	control	6.81	71.16
28	rg-ch	control	6.98	65.35
28	rg-ch	control	6.87	77.13
28	rg-ch	bacteria	36.44	122.06
28	rg-ch	bacteria	36.87	118.58
28	rg-ch	bacteria	36.36	113.35
28	rg-ber	control	15.59	91.2
28	rg-ber	control	15.18	90.07
28	rg-ber	control	15.7	88.95
28	rg-ber	bacteria	7.05	50.85
28	rg-ber	bacteria	7.37	52.36
28	rg-ber	bacteria	6.99	56.92
28	rg-pep	control	72.5254	50.7
28	rg-pep	control	76.8585	49.91
28	rg-pep	control	73.4248	50.7
28	rg-pep	bacteria	208.022	54.18
28	rg-pep	bacteria	207.884	49.54
28	rg-pep	bacteria	207.243	50.31
