# Supplementary material for: Effect of Bacillus subtilis on antioxidant enzyme activities in tomato grafting
Source: PeerJ. 2021 Mar 12;9:e10984. doi: 10.7717/peerj.10984 (PMC7958894; doi:10.7717/peerj.10984)
Supplement: Supplemental Information 6 [file peerj-09-10984-s006.xlsx]

## Sheet: 5-Enzyme Activity_POD PPO
Time	Combination	Inoculation	POD(U/mg protein)	PPO (U/mg protein)
1	rg-ch	control	13.29	0.68
1	rg-ch	control	13.9	0.59
1	rg-ch	control	13.45	0.66
1	rg-ch	bacteria	12.3	4.56
1	rg-ch	bacteria	13.15	4.09
1	rg-ch	bacteria	12.74	4.52
1	rg-ber	control	5.46	0.57
1	rg-ber	control	5.74	0.6
1	rg-ber	control	5.35	0.58
1	rg-ber	bacteria	50.42	0.53
1	rg-ber	bacteria	52.39	0.53
1	rg-ber	bacteria	53.36	0.51
1	rg-pep	control	13.22	0.36
1	rg-pep	control	13.86	0.36
1	rg-pep	control	14.27	0.32
1	rg-pep	bacteria	17.47	0.51
1	rg-pep	bacteria	17.59	0.67
1	rg-pep	bacteria	17.21	0.67
15	rg-ch	control	34.93	4.03
15	rg-ch	control	35.07	4.13
15	rg-ch	control	33.39	4.26
15	rg-ch	bacteria	25.45	6.42
15	rg-ch	bacteria	24.47	6.45
15	rg-ch	bacteria	24.54	6.4
15	rg-ber	control	17.91	2.49
15	rg-ber	control	18.14	2.58
15	rg-ber	control	19.3	2.57
15	rg-ber	bacteria	11.01	2.16
15	rg-ber	bacteria	11.29	1.92
15	rg-ber	bacteria	11.2	1.8
15	rg-pep	control	99.98	6.77
15	rg-pep	control	95.23	6.9
15	rg-pep	control	99.98	6.81
15	rg-pep	bacteria	100.66	3.66
15	rg-pep	bacteria	102.65	3.14
15	rg-pep	bacteria	102.65	3.45
28	rg-ch	control	8.27	2.08
28	rg-ch	control	8.51	2.12
28	rg-ch	control	8.16	2.09
28	rg-ch	bacteria	16.65	1.22
28	rg-ch	bacteria	16.82	1.25
28	rg-ch	bacteria	16.73	1.28
28	rg-ber	control	7.17	4.67
28	rg-ber	control	6.57	4.11
28	rg-ber	control	7.19	4.25
28	rg-ber	bacteria	20.19	2.53
28	rg-ber	bacteria	20.04	3
28	rg-ber	bacteria	20.5	2.78
28	rg-pep	control	59.29	2.33
28	rg-pep	control	58.23	2.67
28	rg-pep	control	63.25	2.44
28	rg-pep	bacteria	47.44	2.42
28	rg-pep	bacteria	44.27	2.82
28	rg-pep	bacteria	44.79	2.93
