# Supplementary material for: Effect of Bacillus subtilis on antioxidant enzyme activities in tomato grafting
Source: PeerJ. 2021 Mar 12;9:e10984. doi: 10.7717/peerj.10984 (PMC7958894; doi:10.7717/peerj.10984)
Supplement: Supplemental Information 8 [file peerj-09-10984-s008.csv]

	trt	m	sd	combination	enzyme	time
1-rg-ber	1-rg-ber	572.9696667	32.16136991	rg-ber	CAT	1
1-rg-ch	1-rg-ch	-671.4263333	16.24228362	rg-ch	CAT	1
15-rg-ber	15-rg-ber	2.803333333	0.456216323	rg-ber	CAT	15
15-rg-ch	15-rg-ch	-20.54666667	0.631294965	rg-ch	CAT	15
28-rg-ber	28-rg-ber	-8.353333333	0.478156181	rg-ber	CAT	28
28-rg-ch	28-rg-ch	29.67	0.202977831	rg-ch	CAT	28
1-rg-ber1	1-rg-ber	39.95333333	0.960954387	rg-ber	SOD	1
1-rg-ch1	1-rg-ch	-51.65333333	4.528049617	rg-ch	SOD	1
15-rg-ber1	15-rg-ber	6.166666667	2.967597232	rg-ber	SOD	15
15-rg-ch1	15-rg-ch	-238.5266667	4.562239947	rg-ch	SOD	15
28-rg-ber1	28-rg-ber	-36.69666667	4.251556578	rg-ber	SOD	28
28-rg-ch1	28-rg-ch	46.78333333	9.221997253	rg-ch	SOD	28
1-rg-ber2	1-rg-ber	46.54	1.527972513	rg-ber	POD	1
1-rg-ch2	1-rg-ch	-0.816666667	0.151437556	rg-ch	POD	1
15-rg-ber2	15-rg-ber	-7.283333333	0.707695792	rg-ber	POD	15
15-rg-ch2	15-rg-ch	-9.643333333	0.886359596	rg-ch	POD	15
28-rg-ber2	28-rg-ber	13.26666667	0.228108161	rg-ber	POD	28
28-rg-ch2	28-rg-ch	8.42	0.13453624	rg-ch	POD	28
1-rg-ber3	1-rg-ber	-0.06	0.017320508	rg-ber	PPO	1
1-rg-ch3	1-rg-ch	3.746666667	0.213853532	rg-ch	PPO	1
15-rg-ber3	15-rg-ber	-0.586666667	0.22898326	rg-ber	PPO	15
15-rg-ch3	15-rg-ch	2.283333333	0.128970281	rg-ch	PPO	15
28-rg-ber3	28-rg-ber	-1.573333333	0.522717259	rg-ber	PPO	28
28-rg-ch3	28-rg-ch	-0.846666667	0.032145503	rg-ch	PPO	28
1-rg-ber4	1-rg-ber	-3.757333333	0.13206564	rg-ber	PAL	1
1-rg-ch4	1-rg-ch	-7.108666667	0.029501412	rg-ch	PAL	1
15-rg-ber4	15-rg-ber	-0.352666667	0.012583057	rg-ber	PAL	15
15-rg-ch4	15-rg-ch	-0.089	0.010816654	rg-ch	PAL	15
28-rg-ber4	28-rg-ber	-0.493	0.03207803	rg-ber	PAL	28
28-rg-ch4	28-rg-ch	-0.091666667	0.011846237	rg-ch	PAL	28
1-rg-ber5	1-rg-ber	-16.23166667	0.371879461	rg-ber	Total_Phenols	1
1-rg-ch5	1-rg-ch	-8.536666667	0.625167444	rg-ch	Total_Phenols	1
15-rg-ber5	15-rg-ber	-2.102	0.066685831	rg-ber	Total_Phenols	15
15-rg-ch5	15-rg-ch	1.581333333	0.120736628	rg-ch	Total_Phenols	15
28-rg-ber5	28-rg-ber	2.295	0.240912847	rg-ber	Total_Phenols	28
28-rg-ch5	28-rg-ch	1.437666667	0.045720163	rg-ch	Total_Phenols	28
